# Supplementary material for: Oncological Outcomes and Patterns of Recurrence after the Surgical Resection of an Invasive Intraductal Papillary Mucinous Neoplasm versus Primary Pancreatic Ductal Adenocarcinoma: An Analysis from the German Cancer Registry Group of the Society of German Tumor Centers
Source: Cancers (Basel). 2024 May 26;16(11):2016. doi: 10.3390/cancers16112016 (PMC11171342; doi:10.3390/cancers16112016)
Supplement: Supplementary file 1 [file cancers-16-02016-s001.zip]

Archive with 1 entries (1 files):
- cancers-3013327-supplementary.pdf
